# Supplementary material for: Global overview of the management of acute cholecystitis during the COVID-19 pandemic (CHOLECOVID study)
Source: BJS Open. 2022 May 4;6(3):zrac052. doi: 10.1093/bjsopen/zrac052 (PMC9071082; doi:10.1093/bjsopen/zrac052)
Supplement: zrac052_Supplementary_Data [file zrac052_supplementary_data.zip]

Archive with 2 entries (2 files):
- STROBE_Checklist.docx
- Supplementary_material_UPDATED_confirmed.docx
